# Supplementary material for: Spectral and Structural Properties of High-Quality Reduced Graphene Oxide Produced via a Simple Approach Using Tetraethylenepentamine
Source: Nanomaterials (Basel). 2022 Apr 7;12(8):1240. doi: 10.3390/nano12081240 (PMC9031607; doi:10.3390/nano12081240)
Supplement: Supplementary file 1 [file nanomaterials-12-01240-s001.zip]

Archive with 1 entries (1 files):
- nanomaterials-1637572-supplementary.pdf
